# Supplementary material for: Sperm morphology and the evolution of intracellular sperm–egg interactions
Source: Ecol Evol. 2018 Apr 24;8(10):5047–58. doi: 10.1002/ece3.4027 (PMC5980432; doi:10.1002/ece3.4027)
Supplement: Supplementary file 2 [file ECE3-8-5047-s002.xlsx]

## Sheet: Table 2 Posthoc tests
Trait	Species	developmental stage comparison	diff	lower CI	upper CI	p adjusted value
Arc length	Pse	8n-PN	0.419837	0.634648	0.205026	7.91e-05
		8n-2n	0.379185	0.131142	0.627228	0.0015635
		8n-4n	0.448248	0.214391	0.682105	0.000103
	Per	8n-PN	0.551839	0.766856	0.336823	2.4e-06
		8n-2n				NS
		8n-4n	0.388865	0.173849	0.603882	0.0003481
	Mir	8n-PN	0.552372	0.946874	0.15787	0.0029108
		8n-2n	0.550606	0.174463	0.92675	0.0017624
		8n-4n	0.589542	0.220703	0.958381	0.0005908
Net length	Pse	8n-PN	0.324582	0.485891	0.163272	5.29e-05
		8n-2n	0.296524	0.11026	0.482789	0.0010064
		8n-4n	0.285084	0.109472	0.460696	0.0008079
	PER	8n-PN	0.213097	0.418578	0.00761668	0.040948
		8n-2n				NS
		8n-4n				NS
Aspect Ratio	MIR	8n-PN				NS
		8n-2n	0.857925	-0.0659268	1.78178	NS
		8n-4n	1.14592	0.240006	2.05183	0.0081287
Total Curvature	Pse	8n-PN	5.51747	8.99033	8.99033	0.0010293
		8n-2n	6.26828	2.25816	10.2784	0.0012307
		8n-4n	6.807	3.02623	10.5878	0.0002331
	PER	8n-PN	7.80073	12.15	3.45145	0.0003841
		8n-2n				NS
		8n-4n	8.82441	4.47513	13.1737	8.11e-05
	MIR	8n-PN	7.89032	12.443	3.33762	0.0001908
		8n-2n	7.42017	3.07934	11.761	0.0002333
		8n-4n	7.36604	3.1095	11.6226	0.000195

## Sheet: Table 3 Posthoc tests
Trait	Stage	Species	diff	lower CI	upper CI	p adjusted value
Sperm positioning	PN	bog-pse				NS
		bog-per	-0.067817	-0.00362236	-0.132012	0.0351242
		bog-mir				NS
		pse-per	-0.102048	-0.170137	-0.0339598	0.001539
		pse-mir				NS
		per-mir	0.0892606	0.0250661	0.153455	0.0034661
Arc length	4N	bog-pse				NS
		bog-per				NS
		bog-mir				NS
		pse-per	-0.286098	-0.477608	-0.0945891	0.0027412
		pse-mir				NS
		per-mir	0.313203	0.157213	0.469194	9.96e-05
Net length	PN	bog-pse				NS
		bog-per				NS
		bog-mir				NS
		pse-per				NS
		pse-mir	-0.181913	-0.338493	-0.025332	0.0175719
		per-mir				NS
	2N	bog-pse				NS
		bog-per				NS
		bog-mir				NS
		pse-per				NS
		pse-mir	-0.190642	-0.356064	-0.0252194	0.0267034
		per-mir				NS
	4N	bog-pse				NS
		bog-per				NS
		bog-mir				NS
		pse-per				NS
		pse-mir	-0.226814	-0.427271	-0.0263569	0.0242758
		per-mir				NS
Aspect Ratio	2N	bog-pse				NS
		bog-per				NS
		bog-mir				NS
		pse-per				NS
		pse-mir	0.85902	0.177377	1.54066	0.0169239
		per-mir				NS
	4N	bog-pse				NS
		bog-per				NS
		bog-mir				NS
		pse-per				NS
		pse-mir				NS
		per-mir	1.58322	0.360691	2.80575	0.0093302

## Sheet: Table 4 posthoc tests
Trait	Stage	Origin effect	Species	diff	lower CI	upper CI	p adjusted value
Average curvature	PN	F	bog-bog:pse
			bog-pse:bog
			bog-pse	-2.56661	-0.9075	-4.22572	0.0035556
			bog:pse-pse:bog
			bog:pse-pse
			pse:bog-pse
Sperm positioning	PN	F	pse-pse:per				NS
			pse-per:pse				NS
			pse-per	-0.0523225	-0.097681	-0.00696396	0.0252606
			pse:per-per:pse				NS
			pse:per-per				NS
			per:pse-per				NS
		M	pse-pse:per				NS
			pse-per:pse				NS
			pse-per	-0.0572865	-0.102478	-0.0120951	0.0147685
			pse:per-per:pse				NS
			pse:per-per				NS
			per:pse-per				NS
Arc length	4N	F	pse-pse:per				NS
			pse-per:pse				NS
			pse-per	-0.126555	-0.233089	-0.0200205	0.0213897
			pse:per-per:pse				NS
			pse:per-per				NS
			per:pse-per				NS
		M	pse-pse:per				NS
			pse-per:pse				NS
			pse-per	-0.162799	-0.269334	-0.0562651	0.0038872
			pse:per-per:pse				NS
			pse:per-per				NS
			per:pse-per				NS
	8N	F	pse-pse:per				NS
			pse-per:pse				NS
			pse-per	-0.191909	-0.375881	#REF!	0.0413656
			pse:per-per:pse				NS
			pse:per-per				NS
			per:pse-per				NS
Net length	4N	M*F	pse-pse:per				NS
			pse-per:pse	-0.24119	-0.449121	0.0332589	0.0179405
			pse-per				NS
			pse:per-per:pse				NS
			pse:per-per				NS
			per:pse-per				NS
Aspect Ratio	4N	M*F	pse-pse:per				NS
			pse-per:pse				NS
			pse-per				NS
			pse:per-per:pse				NS
			pse:per-per				NS
			per:pse-per	1.427	2.75512	0.098876	0.0313981
	8N	F	pse-pse:per				NS
			pse-per:pse				NS
			pse-per	-1.18592	-2.10878	-0.263064	0.0132332
			pse:per-per:pse				NS
			pse:per-per				NS
			per:pse-per				NS
